# Supplementary material for: Pyroptosis is related to immune infiltration and predictive for survival of colon adenocarcinoma patients
Source: Sci Rep. 2022 Jun 2;12:9233. doi: 10.1038/s41598-022-13212-2 (PMC9163148; doi:10.1038/s41598-022-13212-2)
Supplement: Supplementary file 5 — Supplementary Table S2. [file 41598_2022_13212_MOESM5_ESM.xls]

Table S2: Identification of differentially expressed pyroptosis genes
gene	conMean	treatMean	logFC	pValue
NLRP3	0.745378397	0.513136115	-0.538631441	1.81E-07
NLRC4	0.5823285	0.411788025	-0.499931353	4.83E-06
NLRP1	1.115621503	0.853666368	-0.386103398	1.56E-06
CASP3	23.60452626	18.95448709	-0.316524111	1.93E-05
CASP4	3.780943	6.025124182	0.672244877	1.76E-07
CASP5	16.09509872	3.916595157	-2.03894951	5.93E-17
IL1B	2.977145549	6.63013782	1.155109105	3.76E-06
IL18	16.38541546	9.780343472	-0.744455217	3.43E-10
GSDMB	15.71001805	12.0383426	-0.384048059	0.000216141
GSDMC	0.018487335	0.143737898	2.958831285	1.53E-17
GZMA	18.85205933	6.941790709	-1.441342353	3.70E-11
GZMB	2.294700349	11.58438365	2.335803609	1.49E-11
