# Supplementary material for: Pyroptosis is related to immune infiltration and predictive for survival of colon adenocarcinoma patients
Source: Sci Rep. 2022 Jun 2;12:9233. doi: 10.1038/s41598-022-13212-2 (PMC9163148; doi:10.1038/s41598-022-13212-2)
Supplement: Supplementary file 7 — Supplementary Table S4. [file 41598_2022_13212_MOESM7_ESM.xls]

Table S4: DEGs between clusters
gene	Mean1	Mean2	logFC	pValue	fdr
CASQ2	0.921649247	0.208209627	-2.14618103	1.23E-07	5.19E-06
NPTX2	14.21825649	6.662733365	-1.0935585	0.003193497	0.015405674
LINC01614	1.16508858	0.398671628	-1.547166801	5.25E-09	4.08E-07
DES	99.04097269	22.06434793	-2.166308372	8.82E-06	0.00015715
KCNMB1	1.276870681	0.526334594	-1.278560293	4.08E-06	8.66E-05
MUC17	3.27650759	11.6530172	1.830472767	3.49E-08	1.91E-06
FNDC1	7.303988636	3.154978079	-1.211054539	2.17E-08	1.29E-06
ADGRG7	1.526319558	3.102748146	1.023489553	6.06E-11	1.18E-08
DUOX2	9.802737583	30.26342873	1.62631884	3.79E-17	5.89E-14
FXYD6	2.365936804	1.087142579	-1.121870376	1.71E-10	2.54E-08
BTNL3	3.786801252	7.971703561	1.073908358	7.56E-14	4.07E-11
MS4A12	3.27791478	8.419660276	1.360983676	9.34E-09	6.31E-07
NGFR	1.046510438	0.327126477	-1.677666263	3.17E-07	1.12E-05
SYNPO2	4.475678625	1.667432647	-1.42447796	0.000257842	0.002224503
SLC26A3	34.91818053	81.40044777	1.221058344	1.22E-07	5.17E-06
IGHV3-42	0.372697731	0.821347199	1.139986171	0.000796501	0.005309374
TAGLN	71.5595288	30.02358925	-1.253047429	1.40E-10	2.17E-08
OBP2B	1.172031583	0.334526987	-1.80881694	0.009165302	0.034623648
IGKV1D-17	0.910451568	1.954756469	1.102334703	0.000717984	0.004912432
SEMG1	0.576242075	1.397855705	1.278468534	2.62E-05	0.000363349
SAA2-SAA4	0.557681556	1.460234878	1.388686981	3.86E-09	3.25E-07
UGT2B17	11.43743506	24.32005644	1.088383024	0.005138253	0.022151193
COL10A1	10.07649765	3.82318914	-1.398145801	8.79E-09	6.06E-07
IGLV7-46	14.01086217	55.31679046	1.981171716	1.08E-06	2.97E-05
RGS4	0.774041751	0.382850983	-1.015628425	0.013394274	0.04622884
INHBB	4.528665374	1.991470316	-1.185251966	3.62E-05	0.000476644
JCHAIN	131.1385722	345.2642029	1.39660867	1.91E-08	1.17E-06
PTGIS	2.184876838	1.037054102	-1.075060798	9.16E-06	0.000162217
MFAP5	2.358700768	1.072221862	-1.137388949	3.05E-05	0.000411796
CALB2	2.598037571	0.8686526	-1.580571073	2.27E-07	8.53E-06
FN1	81.5122517	39.28778052	-1.052936252	1.96E-08	1.19E-06
ABCG2	0.463819828	0.941412322	1.021262239	0.001082678	0.006696708
IGKV2OR22-4	1.054350127	2.175759252	1.045164897	0.001313241	0.007808538
MARCO	3.43133168	1.386485776	-1.307335771	1.06E-05	0.00018078
HSPB6	7.244810869	2.907701266	-1.317068972	5.84E-05	0.000698424
H19	27.10884952	9.922344514	-1.450010933	1.71E-06	4.31E-05
SI	1.457580032	3.654705153	1.32617992	3.00E-09	2.61E-07
KCNMA1	0.885261623	0.423858961	-1.062519593	0.000126794	0.001280304
HSPB8	3.985260753	1.695139639	-1.23327	7.57E-06	0.000140402
AKAP12	4.453716332	1.990616079	-1.16179467	2.42E-06	5.70E-05
GPR15	0.462478354	1.463876582	1.662336178	6.96E-09	5.07E-07
DKK1	1.808036592	0.674764706	-1.421967456	0.0036482	0.017018036
IGHV3-35	1.014480113	2.465837077	1.281336897	6.64E-05	0.000763398
MYL9	81.77349156	38.25807922	-1.095868798	6.42E-10	7.71E-08
SAA2	1.202398497	3.195911064	1.410312151	1.93E-11	4.73E-09
AC053503.3	1.941419068	0.509856292	-1.928948996	0.001278501	0.00763769
IGKV1D-13	3.216063741	7.447485687	1.211457446	0.001695754	0.009455787
PLAC8	7.550103311	15.69454252	1.055694685	9.86E-13	3.75E-10
CYP1B1	1.450286651	0.565716947	-1.358185784	6.48E-05	0.000751881
HSPB7	1.927009679	0.608743046	-1.662458527	3.31E-09	2.82E-07
MGP	29.8124818	11.66786643	-1.353375704	6.26E-08	3.06E-06
SCG2	1.605098722	0.800187255	-1.004252479	0.000150594	0.001454464
PLN	4.508323623	1.950616296	-1.208661066	1.06E-05	0.00018078
CEACAM7	36.48243978	95.82428053	1.393189047	1.60E-13	7.47E-11
AOC3	6.537652724	3.006332243	-1.120768287	5.00E-07	1.64E-05
CLU	12.2449012	5.893935256	-1.054878016	3.24E-06	7.19E-05
PRSS1	0.645615447	1.636309251	1.341698432	0.011513011	0.041189425
LAMP5	1.050001539	0.483922334	-1.117544015	0.000633935	0.00448213
CA1	1.531920334	3.901503395	1.348688882	4.91E-09	3.95E-07
HAND1	0.989418576	0.172076253	-2.523532969	8.39E-06	0.00015177
AL136531.2	0.340892207	0.766977088	1.16986786	2.64E-06	6.12E-05
SGCA	0.820910218	0.33635966	-1.287219754	2.22E-05	0.000317675
GCNT3	11.00825867	22.65909406	1.041503905	6.99E-14	4.07E-11
PNMT	0.944047216	0.132590168	-2.831885212	0.000397305	0.003121525
AC090709.1	0.464679078	1.016413911	1.129181431	0.012648207	0.044332123
AP000892.4	0.997639476	0.436908365	-1.191187827	8.33E-09	5.79E-07
MMP11	34.48162608	14.58499173	-1.241343243	9.23E-12	2.64E-09
LGALS2	6.588231222	13.35648199	1.019576967	3.23E-09	2.77E-07
UCHL1	2.688924007	1.240297812	-1.116342411	2.83E-08	1.58E-06
PIGR	474.3061782	1116.570462	1.23518373	2.25E-14	1.97E-11
CLDN8	0.400389232	0.904416738	1.175584516	8.65E-05	0.000939522
ALPG	1.110098639	2.622179907	1.240078797	0.000574377	0.004159778
PLAC4	0.274472547	1.149645651	2.066455494	0.002748193	0.013692496
CCDC80	4.524489028	2.065993535	-1.130919131	7.41E-07	2.22E-05
THBS2	28.95841081	12.94184582	-1.161939036	2.29E-09	2.13E-07
PLIN4	2.306879003	0.297834914	-2.953357545	5.17E-06	0.000104248
CASP1	9.191307917	21.24916385	1.209063997	1.15E-23	8.06E-20
AC090181.3	0.454472174	0.964644653	1.085805627	0.003660936	0.017060376
MIR4477B	0.745328153	0.274348522	-1.441865953	0.000362857	0.002900408
CYS1	0.961004552	0.46842067	-1.036738526	4.68E-09	3.83E-07
AC098476.1	0.454581469	0.920262471	1.017506523	0.000174096	0.001626584
INSC	0.318770203	0.788423537	1.306454068	1.94E-10	2.77E-08
MTND6P4	0.780205427	1.783642361	1.192900431	0.01369235	0.047060093
CHRDL2	4.892817497	1.705073912	-1.520831192	0.01106208	0.03989317
AKR1B10	6.614799215	15.1477876	1.195337826	4.41E-12	1.40E-09
COL8A2	2.624099635	1.288873133	-1.025712236	1.41E-09	1.42E-07
MT-TC	116.4076686	246.0764904	1.079920731	0.000728099	0.004964961
COMP	11.22221534	2.40153374	-2.224329518	5.66E-14	3.53E-11
DPT	5.743793643	2.469211866	-1.217953289	2.77E-06	6.39E-05
FBLN2	11.42594496	5.544800487	-1.04310603	2.76E-07	9.96E-06
SLIT3	1.24219036	0.597029493	-1.05701217	5.40E-05	0.000655835
BOC	1.028155431	0.481835223	-1.093446613	4.45E-07	1.46E-05
PDGFRL	1.182185289	0.56825486	-1.056846149	0.000664418	0.004634359
MT-RNR1	968.3034884	2167.170918	1.162281742	0.006308878	0.025896583
CASP5	1.6150066	7.021439647	2.120226805	5.48E-58	7.66E-54
GUCA2A	20.92723326	42.63941972	1.026806216	1.31E-05	0.000211795
CCDC8	1.331603961	0.639500064	-1.058148657	5.33E-09	4.12E-07
GRP	2.42272816	1.070214163	-1.178733011	2.42E-09	2.21E-07
MYH11	21.9113973	6.556331522	-1.740720777	3.19E-06	7.10E-05
CAPN6	6.452151464	2.946732845	-1.130664036	0.011373997	0.040765083
MATN3	1.43172285	0.646253441	-1.147580283	7.69E-11	1.43E-08
ITGBL1	1.132025795	0.485819588	-1.220414266	2.38E-11	5.45E-09
RBPMS2	1.526538322	0.664120661	-1.20074652	8.21E-06	0.000149923
PSD	1.149035212	0.506929693	-1.180565433	2.58E-09	2.31E-07
EPHB6	2.580969184	0.466690119	-2.467376088	0.003479761	0.01644625
TRIM40	0.463524901	1.14300379	1.302111437	1.35E-14	1.26E-11
FER1L6	0.46664083	1.188087792	1.348256996	1.31E-10	2.10E-08
CCL28	4.313415592	9.442262513	1.130301869	4.42E-20	1.24E-16
CES1	11.19734998	5.278100013	-1.085066744	0.001259363	0.007552396
PRELP	4.169280945	1.259885065	-1.726506463	3.37E-11	7.25E-09
LMOD1	8.182451197	2.993426746	-1.450735127	3.16E-08	1.75E-06
NOS2	8.246377809	28.97534645	1.812993446	2.38E-19	5.56E-16
ANPEP	16.25971825	33.0793679	1.024629408	0.003715645	0.017217791
TMIGD1	0.826597793	2.311453538	1.483542948	5.71E-07	1.83E-05
PGM5	2.361103583	1.075388183	-1.134603811	7.33E-07	2.21E-05
INSL5	0.293714172	1.04804276	1.835212797	0.006388265	0.026153363
OGN	1.413993189	0.594108382	-1.250977123	0.000304022	0.002524795
LCN2	308.8024812	669.9470371	1.117362703	1.16E-16	1.62E-13
AC112496.1	0.422762159	0.953282425	1.173057449	3.81E-05	0.000495324
ASPN	10.58041244	4.479199471	-1.240083047	7.86E-08	3.70E-06
TGFB3	2.924843718	1.291309632	-1.179524567	7.37E-09	5.32E-07
C11orf86	1.419150724	4.085919941	1.525633115	2.08E-11	5.01E-09
FABP4	6.079831319	0.473578688	-3.682355233	0.001498796	0.00861615
GAS1	2.975946116	1.155902525	-1.364328662	8.85E-08	4.02E-06
IGLV2-34	0.936193893	2.184309602	1.222298098	0.002367869	0.012254475
SFRP4	16.21301508	6.00638417	-1.43258375	9.57E-13	3.75E-10
SERPINB7	0.293651968	0.868668218	1.564697946	8.86E-07	2.57E-05
ACTG2	43.743488	14.05826921	-1.637649275	2.55E-06	5.93E-05
POPDC2	1.258651879	0.5625495	-1.161827361	1.02E-11	2.79E-09
CA4	3.734573796	10.5532128	1.498666765	4.20E-11	8.77E-09
ADTRP	2.341152755	6.108766552	1.383662039	5.80E-14	3.53E-11
COL9A3	9.76325227	4.458594657	-1.130772762	0.002344471	0.01216151
SLC38A11	1.057237651	0.489557388	-1.110749816	0.002577893	0.013100522
CTSE	14.88692826	33.39838408	1.165732201	1.19E-06	3.19E-05
CLCA4	2.874668979	17.66369174	2.619319157	2.56E-14	2.11E-11
MMP13	0.947243438	0.385801229	-1.295877502	0.006296795	0.025854574
AEBP1	59.48744959	27.56861807	-1.109558376	4.49E-09	3.71E-07
ANGPTL1	0.738035697	0.31129753	-1.245396467	0.000970422	0.006222316
MAB21L2	4.434534141	2.076184146	-1.094848145	9.93E-07	2.79E-05
PLIN1	1.166176766	0.183035128	-2.671594025	0.011934017	0.042391981
RNA5SP111	1.976801463	0.940196043	-1.07213447	0.001923957	0.010445086
GRPR	0.74292286	0.36197214	-1.03733376	0.000595302	0.004280357
C4BPA	2.541462456	5.778254158	1.184974744	3.42E-12	1.11E-09
ISM1	1.311649535	0.465179502	-1.495522862	9.93E-13	3.75E-10
CST6	1.765968163	0.852852645	-1.050090934	0.006452978	0.026356571
PLPP4	1.938472214	0.890895067	-1.121592634	1.61E-09	1.55E-07
ISLR	31.11002103	15.23648769	-1.029848999	1.21E-11	3.10E-09
H3C7	0.609570272	1.535044645	1.332416164	0.005286586	0.022671849
COL11A1	6.685973113	2.82119964	-1.244828793	3.18E-08	1.75E-06
TCAP	0.927120537	0.348737353	-1.410616021	0.007073276	0.028238602
SFRP2	46.61349839	14.27017512	-1.707744754	9.90E-10	1.07E-07
HOXD11	1.530336985	0.702130021	-1.124039255	0.003801533	0.017523097
NTM	1.77608485	0.868134116	-1.032710663	8.21E-10	9.19E-08
SAA1	16.84985481	35.15941376	1.061174855	6.60E-07	2.04E-05
THBS4	3.294829959	0.668609802	-2.300967601	1.25E-09	1.28E-07
B3GALT5	1.136262295	2.966868143	1.384644905	7.88E-13	3.24E-10
P4HA3	0.890920979	0.433100642	-1.040595165	1.42E-09	1.42E-07
SLC4A3	0.748680113	0.365270687	-1.035383452	9.80E-08	4.38E-06
SULT1C3	0.327409814	1.006188638	1.619731333	2.10E-06	5.13E-05
CRISPLD1	0.896369681	0.434717167	-1.044016782	4.01E-09	3.36E-07
JPH2	1.044162921	0.420598217	-1.311832193	6.81E-09	4.99E-07
IGFL1	2.007217198	0.50664	-1.986163848	0.000364368	0.002901826
SLIT2	0.746636023	0.341850569	-1.12703929	9.99E-08	4.42E-06
CILP	1.485838446	0.323472088	-2.199564128	1.80E-05	0.000270212
DHRS9	2.688300502	7.628565921	1.50471746	3.82E-14	2.76E-11
TNS1	7.300719654	3.486573175	-1.066228921	2.23E-07	8.42E-06
L1CAM	2.909087827	0.678590516	-2.099953681	4.80E-09	3.88E-07
AC090116.1	1.361723375	0.570704066	-1.254618913	0.001946695	0.010552143
C7	2.784068562	0.74283971	-1.906071895	4.06E-08	2.17E-06
PKIB	1.961078593	3.956723643	1.012658949	5.73E-11	1.13E-08
SLC28A2	1.057622057	2.635615052	1.317315501	5.75E-06	0.000113088
HAND2	0.81716261	0.229613814	-1.831413756	8.69E-11	1.59E-08
SYNM	4.279201616	1.412850839	-1.598732491	0.000221386	0.001973286
SLC4A4	0.983671458	2.025196857	1.041813704	1.10E-10	1.81E-08
AC012317.1	0.392659201	0.863765521	1.137362025	7.61E-05	0.000848121
TM4SF20	2.812547413	7.135169767	1.343070339	2.41E-08	1.41E-06
CNN1	22.42757314	6.926534982	-1.695067791	1.56E-09	1.52E-07
IGLV4-3	0.293090594	0.826037125	1.494859953	1.50E-05	0.000235309
IGHV7-56	0.492314645	1.01870671	1.049086192	0.002340154	0.012152638
EPYC	1.149905202	0.388724295	-1.564695746	3.96E-07	1.33E-05
XDH	2.662276993	7.185293711	1.432386448	1.85E-23	8.64E-20
DUOXA2	7.171883859	23.12319617	1.688916795	3.57E-15	3.84E-12
RGMA	0.731070538	0.355578543	-1.039842346	4.00E-07	1.34E-05
TACR2	1.885737051	0.695056932	-1.439925459	3.22E-05	0.000430844
OBSL1	2.889228722	1.308421889	-1.142856617	5.42E-08	2.74E-06
IGHV3-20	3.285855294	7.606433203	1.210951159	0.001134392	0.006942036
TUBB2B	1.796444853	0.842214829	-1.092884466	0.004564093	0.020179842
CHRDL1	3.110707715	1.088230166	-1.515259118	2.25E-06	5.36E-05
DNASE1L3	0.707003782	1.608840862	1.186231791	1.18E-08	7.62E-07
